# Supplementary material for: Comparative physiological and transcriptomic analyses reveal ascorbate and glutathione coregulation of cadmium toxicity resistance in wheat genotypes
Source: BMC Plant Biol. 2021 Oct 8;21:459. doi: 10.1186/s12870-021-03225-w (PMC8501743; doi:10.1186/s12870-021-03225-w)
Supplement: Supplementary file 1 — Additional file 1. The expression of genes involved in AsA-GSH cycle. [file 12870_2021_3225_MOESM1_ESM.xlsx]

## Sheet: RBOH
gene_id	T207-control	S276-control	T207-Cd	S276-Cd	Swissprot Description
TraesCS3A02G280200	0.61911	2.63152	0.531773	2.69588	Respiratory burst oxidase homolog protein A OS=Solanum tuberosum OX=4113 GN=RBOHA PE=1 SV=1
TraesCS6D02G164500	0.0567734	0.0850786	0.284568	0.117828	Respiratory burst oxidase homolog protein A OS=Solanum tuberosum OX=4113 GN=RBOHA PE=1 SV=1
TraesCS1D02G350600	8.01501	7.04529	9.73415	10.958	Respiratory burst oxidase homolog protein A OS=Solanum tuberosum OX=4113 GN=RBOHA PE=1 SV=1
TraesCS3D02G279900	1.7844	2.91677	2.24132	2.69209	Respiratory burst oxidase homolog protein A OS=Solanum tuberosum OX=4113 GN=RBOHA PE=1 SV=1
TraesCS1B02G362200	7.12795	7.79229	9.25736	10.4	Respiratory burst oxidase homolog protein A OS=Solanum tuberosum OX=4113 GN=RBOHA PE=1 SV=1
TraesCS1A02G347700	4.32979	4.7111	5.26212	6.70452	Respiratory burst oxidase homolog protein A OS=Solanum tuberosum OX=4113 GN=RBOHA PE=1 SV=1
TraesCS3B02G314000	1.48413	2.00613	1.93989	2.69995	Respiratory burst oxidase homolog protein A OS=Solanum tuberosum OX=4113 GN=RBOHA PE=1 SV=1
TraesCS1D02G283600	1.11506	1.78578	1.76772	1.49713	Respiratory burst oxidase homolog protein A OS=Solanum tuberosum OX=4113 GN=RBOHA PE=1 SV=1
TraesCS3A02G182900	8.84658	9.893	10.5121	8.36609	Respiratory burst oxidase homolog protein B OS=Oryza sativa subsp. indica OX=39946 GN=RBOHB PE=2 SV=1
TraesCS4B02G358800	8.94511	11.5229	9.81273	7.67886	Respiratory burst oxidase homolog protein B OS=Oryza sativa subsp. indica OX=39946 GN=RBOHB PE=2 SV=1
TraesCS3B02G212900	4.90181	5.35298	4.41564	4.57483	Respiratory burst oxidase homolog protein B OS=Oryza sativa subsp. indica OX=39946 GN=RBOHB PE=2 SV=1
TraesCS1B02G295100	7.75159	3.96431	3.3552	0.996464	Respiratory burst oxidase homolog protein B OS=Oryza sativa subsp. japonica OX=39947 GN=RBOHB PE=1 SV=1
TraesCS3D02G187300	5.80708	5.77952	6.05304	4.69584	Respiratory burst oxidase homolog protein B OS=Oryza sativa subsp. japonica OX=39947 GN=RBOHB PE=1 SV=1
TraesCS5A02G527600	7.06806	7.11916	4.72418	3.42904	Respiratory burst oxidase homolog protein B OS=Oryza sativa subsp. japonica OX=39947 GN=RBOHB PE=1 SV=1
TraesCS4D02G352200	8.08356	8.24292	7.6869	5.97659	Respiratory burst oxidase homolog protein B OS=Oryza sativa subsp. japonica OX=39947 GN=RBOHB PE=1 SV=1
TraesCS5D02G105900	21.4101	10.6294	5.47312	0.383914	Respiratory burst oxidase homolog protein B OS=Solanum tuberosum OX=4113 GN=RBOHB PE=1 SV=1
TraesCS5B02G099700	23.388	15.7392	5.0447	0.858106	Respiratory burst oxidase homolog protein B OS=Solanum tuberosum OX=4113 GN=RBOHB PE=1 SV=1
TraesCS5A02G093600	39.516	23.1591	11.6566	2.7237	Respiratory burst oxidase homolog protein B OS=Solanum tuberosum OX=4113 GN=RBOHB PE=1 SV=1
TraesCS1B02G295300	0.151479	0.262359	0.20296	0.91636	Respiratory burst oxidase homolog protein B OS=Solanum tuberosum OX=4113 GN=RBOHB PE=1 SV=1
TraesCS1A02G285700	3.05095	0.962903	0.902307	0.244439	Respiratory burst oxidase homolog protein B OS=Solanum tuberosum OX=4113 GN=RBOHB PE=1 SV=1
TraesCS1D02G284800	4.04054	2.82458	4.02454	3.07501	Respiratory burst oxidase homolog protein B OS=Solanum tuberosum OX=4113 GN=RBOHB PE=1 SV=1
TraesCS1D02G285000	0.0229116	0.0053596	0.0447924	0.0902046	Respiratory burst oxidase homolog protein B OS=Solanum tuberosum OX=4113 GN=RBOHB PE=1 SV=1
TraesCS1D02G284900	1.49177	1.73286	1.73802	1.62651	Respiratory burst oxidase homolog protein B OS=Solanum tuberosum OX=4113 GN=RBOHB PE=1 SV=1
TraesCS1B02G295200	0.189787	0.268913	0.454537	1.12373	Respiratory burst oxidase homolog protein C OS=Solanum tuberosum OX=4113 GN=RBOHC PE=1 SV=2
TraesCS4D02G324800	10.1352	12.916	12.7332	16.4922	Respiratory burst oxidase homolog protein C OS=Solanum tuberosum OX=4113 GN=RBOHC PE=1 SV=2
TraesCS1A02G357100	1.01996	2.24656	0.624799	1.32766	Respiratory burst oxidase homolog protein C OS=Solanum tuberosum OX=4113 GN=RBOHC PE=1 SV=2
TraesCS5A02G301700	5.4861	6.45465	8.29234	10.9254	Respiratory burst oxidase homolog protein C OS=Solanum tuberosum OX=4113 GN=RBOHC PE=1 SV=2
TraesCS5B02G299000	6.05305	9.77485	9.78333	12.515	Respiratory burst oxidase homolog protein C OS=Solanum tuberosum OX=4113 GN=RBOHC PE=1 SV=2
TraesCS5A02G499900	13.9504	18.4561	18.6532	23.5087	Respiratory burst oxidase homolog protein C OS=Solanum tuberosum OX=4113 GN=RBOHC PE=1 SV=2
TraesCS4B02G327800	6.06634	8.68319	9.39607	11.6695	Respiratory burst oxidase homolog protein C OS=Solanum tuberosum OX=4113 GN=RBOHC PE=1 SV=2
novel.233	0.100854	0.42418	0.238194	0.668139	Respiratory burst oxidase homolog protein C OS=Solanum tuberosum OX=4113 GN=RBOHC PE=1 SV=2
TraesCS5D02G306400	7.56623	10.3202	14.0741	16.1482	Respiratory burst oxidase homolog protein C OS=Solanum tuberosum OX=4113 GN=RBOHC PE=1 SV=2
TraesCS6A02G180600	0.0704811	0.138996	0.0866219	0.246531	Respiratory burst oxidase homolog protein E OS=Arabidopsis thaliana OX=3702 GN=RBOHE PE=2 SV=2
TraesCS5A02G211800	4.63356	4.95989	4.18184	7.70486	Respiratory burst oxidase homolog protein E OS=Arabidopsis thaliana OX=3702 GN=RBOHE PE=2 SV=2
TraesCS5D02G222100	4.89201	4.59124	4.06447	11.1239	Respiratory burst oxidase homolog protein E OS=Arabidopsis thaliana OX=3702 GN=RBOHE PE=2 SV=2
TraesCS5B02G212100	6.04879	5.97348	6.54559	13.5904	Respiratory burst oxidase homolog protein E OS=Arabidopsis thaliana OX=3702 GN=RBOHE PE=2 SV=2
TraesCS6B02G205000	0.319107	0.791847	0.43026	0.40193	Respiratory burst oxidase homolog protein F OS=Arabidopsis thaliana OX=3702 GN=RBOHF PE=1 SV=1
TraesCS1A02G284600	0.928532	0.730694	0.369852	0.775103	Respiratory burst oxidase homolog protein F OS=Arabidopsis thaliana OX=3702 GN=RBOHF PE=1 SV=1
TraesCS1B02G293900	0.553577	0.587412	0.411151	0.720661	Respiratory burst oxidase homolog protein F OS=Arabidopsis thaliana OX=3702 GN=RBOHF PE=1 SV=1
TraesCS3D02G347900	1.52827	2.94752	2.49545	4.10247	Putative respiratory burst oxidase homolog protein H OS=Arabidopsis thaliana OX=3702 GN=RBOHH PE=3 SV=1
TraesCS3A02G354200	3.27496	6.13353	4.75534	5.63521	Putative respiratory burst oxidase homolog protein H OS=Arabidopsis thaliana OX=3702 GN=RBOHH PE=3 SV=1
TraesCS1D02G289300	0.0833542	0.123943	0.0471861	0.0552108	Putative respiratory burst oxidase homolog protein H OS=Arabidopsis thaliana OX=3702 GN=RBOHH PE=3 SV=1
TraesCS1A02G290700	0.0659095	0.171547	0.0492882	0.0676609	Putative respiratory burst oxidase homolog protein H OS=Arabidopsis thaliana OX=3702 GN=RBOHH PE=3 SV=1
TraesCS1B02G300000	0.136066	0.151038	0.109534	0.0866624	Putative respiratory burst oxidase homolog protein H OS=Arabidopsis thaliana OX=3702 GN=RBOHH PE=3 SV=1
TraesCS3B02G386600	2.14255	2.91635	3.29194	3.87309	Putative respiratory burst oxidase homolog protein H OS=Arabidopsis thaliana OX=3702 GN=RBOHH PE=3 SV=1

## Sheet: enzymes in AsA-GSH cycle
gene_id	T207-control	S276-control	T207-Cd	S276-Cd	Swissprot Description
novel.2840	86.6802	61.0835	154.984	116.213	Superoxide dismutase [Cu-Zn] 4A OS=Zea mays OX=4577 GN=SODCC.3 PE=2 SV=2
TraesCS2D02G123300	89.0596	68.4619	148.176	109.839	Superoxide dismutase [Cu-Zn] 4A OS=Zea mays OX=4577 GN=SODCC.3 PE=2 SV=2
TraesCS2A02G121200	73.9173	57.6111	160.139	127.333	Superoxide dismutase [Cu-Zn] 4A OS=Zea mays OX=4577 GN=SODCC.3 PE=2 SV=2
TraesCS7A02G292100	22.6549	21.3707	36.484	28.319	Superoxide dismutase [Cu-Zn], chloroplastic OS=Oryza sativa subsp. japonica OX=39947 GN=SODCP PE=1 SV=1
TraesCS7D02G290700	14.4451	11.0267	27.0902	22.6818	Superoxide dismutase [Cu-Zn], chloroplastic OS=Oryza sativa subsp. japonica OX=39947 GN=SODCP PE=1 SV=1
TraesCS7B02G197300	18.9078	15.1579	24.3251	19.1528	Superoxide dismutase [Cu-Zn], chloroplastic OS=Oryza sativa subsp. japonica OX=39947 GN=SODCP PE=1 SV=1
TraesCS2D02G538300	29.7227	23.7007	37.6924	30.1036	Superoxide dismutase [Mn] 3.1, mitochondrial OS=Zea mays OX=4577 GN=SODA.4 PE=2 SV=1
TraesCS2A02G537100	20.3521	16.6959	26.951	20.5976	Superoxide dismutase [Mn] 3.1, mitochondrial OS=Zea mays OX=4577 GN=SODA.4 PE=2 SV=1
TraesCS4A02G434000	2.12101	1.306	1.62849	1.75567	Superoxide dismutase [Fe] 1, chloroplastic OS=Oryza sativa subsp. japonica OX=39947 GN=Os06g0115400 PE=2 SV=1
TraesCS4B02G243200	4.1944	3.86079	7.26873	6.54286	Superoxide dismutase [Cu-Zn] 2 OS=Mesembryanthemum crystallinum OX=3544 GN=SODCC.2 PE=2 SV=1
TraesCS7D02G086400	0.578824	0.491049	0.788663	0.760555	Superoxide dismutase [Fe] 2, chloroplastic OS=Oryza sativa subsp. japonica OX=39947 GN=Os06g0143000 PE=2 SV=1
TraesCS7D02G043000	0.789764	1.35126	1.10866	1.05134	Superoxide dismutase [Fe] 1, chloroplastic OS=Oryza sativa subsp. japonica OX=39947 GN=Os06g0115400 PE=2 SV=1
TraesCS7A02G090400	0.253869	0.168074	0.315054	0.307816	Superoxide dismutase [Fe] 2, chloroplastic OS=Oryza sativa subsp. japonica OX=39947 GN=Os06g0143000 PE=2 SV=1
TraesCS4A02G065800	3.63436	3.04547	4.96334	4.16618	Superoxide dismutase [Cu-Zn] 2 OS=Mesembryanthemum crystallinum OX=3544 GN=SODCC.2 PE=2 SV=1
TraesCS2B02G567600	5.11393	3.94621	5.816	5.56321	Superoxide dismutase [Mn] 3.1, mitochondrial OS=Zea mays OX=4577 GN=SODA.4 PE=2 SV=1
TraesCS4D02G242800	4.03778	2.93888	4.94814	3.93802	Superoxide dismutase [Cu-Zn] 2 OS=Mesembryanthemum crystallinum OX=3544 GN=SODCC.2 PE=2 SV=1
TraesCS4A02G390300	0.509683	0.182405	0.191553	0.22973	Superoxide dismutase [Fe] 2, chloroplastic OS=Oryza sativa subsp. japonica OX=39947 GN=Os06g0143000 PE=2 SV=1
TraesCS7A02G048600	0.0650969	0.267102	0.127881	0.236031	Superoxide dismutase [Fe] 1, chloroplastic OS=Oryza sativa subsp. japonica OX=39947 GN=Os06g0115400 PE=2 SV=1
TraesCS4B02G325800	0.0441292	0.0338918	0.0072601	0.0269626	Catalase isozyme C OS=Oryza sativa subsp. indica OX=39946 GN=OsI_09857 PE=3 SV=1
TraesCS4D02G322700	0.035287	0.0145889	0.0215707	0.0126018	Catalase isozyme C OS=Oryza sativa subsp. indica OX=39946 GN=OsI_09857 PE=3 SV=1
TraesCS5A02G498000	0.644392	0.65859	0.674002	0.508953	Catalase isozyme C OS=Oryza sativa subsp. japonica OX=39947 GN=CATC PE=1 SV=1
TraesCS6D02G048300	3.03687	2.05469	17.4582	18.7524	Catalase isozyme A OS=Oryza sativa subsp. japonica OX=39947 GN=CATA PE=1 SV=1
TraesCS7B02G473400	56.4627	45.6699	67.6501	74.9626	Catalase OS=Triticum aestivum OX=4565 GN=CATA PE=2 SV=1
TraesCS6B02G056800	1.38465	1.19218	9.42831	20.3513	Catalase isozyme A OS=Oryza sativa subsp. japonica OX=39947 GN=CATA PE=1 SV=1
TraesCSU02G105300	47.0758	44.9958	55.9697	47.2434	Catalase OS=Triticum aestivum OX=4565 GN=CATA PE=2 SV=1
TraesCS6A02G041700	1.80323	2.64501	11.6092	13.2623	Catalase isozyme 2 OS=Hordeum vulgare OX=4513 GN=CAT2 PE=2 SV=1
TraesCS7A02G549800	30.9552	27.6961	35.3952	32.3214	Catalase OS=Triticum aestivum OX=4565 GN=CATA PE=2 SV=1
novel.3929	2.53123	2.93295	2.58875	3.63465	Catalase OS=Triticum aestivum OX=4565 GN=CATA PE=2 SV=1
TraesCS2B02G313700	17.7689	12.9951	11.089	9.526	2-Cys peroxiredoxin BAS1, chloroplastic (Fragment) OS=Hordeum vulgare OX=4513 GN=BAS1 PE=2 SV=1
TraesCS2D02G295500	12.3112	9.40486	9.65631	9.73958	2-Cys peroxiredoxin BAS1, chloroplastic (Fragment) OS=Hordeum vulgare OX=4513 GN=BAS1 PE=2 SV=1
TraesCS2A02G297500	15.0535	11.5826	9.53118	9.7935	2-Cys peroxiredoxin BAS1, chloroplastic (Fragment) OS=Hordeum vulgare OX=4513 GN=BAS1 PE=2 SV=1
TraesCS3A02G270300	118.589	82.5733	145.037	119.878	Peroxiredoxin-2C OS=Oryza sativa subsp. japonica OX=39947 GN=PRXIIC PE=1 SV=1
TraesCS3B02G304100	94.3608	72.9649	109.697	96.8987	Peroxiredoxin-2C OS=Oryza sativa subsp. japonica OX=39947 GN=PRXIIC PE=1 SV=1
TraesCS6D02G158500	4.01021	2.27715	3.89666	2.30793	Peroxiredoxin-2E-2, chloroplastic OS=Oryza sativa subsp. japonica OX=39947 GN=PRXIIE-2 PE=1 SV=1
TraesCS7A02G160300	0.127955	0.040511	0.0595108	0.0133982	Peroxiredoxin Q, chloroplastic OS=Triticum aestivum OX=4565 GN=PRX1 PE=2 SV=1
TraesCS6A02G169100	2.76204	1.80689	2.18081	1.10241	Peroxiredoxin-2E-2, chloroplastic OS=Oryza sativa subsp. japonica OX=39947 GN=PRXIIE-2 PE=1 SV=1
TraesCS6B02G197100	1.30653	0.834053	1.04318	0.531963	Peroxiredoxin-2E-2, chloroplastic OS=Oryza sativa subsp. japonica OX=39947 GN=PRXIIE-2 PE=1 SV=1
TraesCS3D02G270100	32.713	33.0837	45.7022	43.7239	Peroxiredoxin-2C OS=Oryza sativa subsp. japonica OX=39947 GN=PRXIIC PE=1 SV=1
TraesCS3A02G183500	19.7774	15.8248	15.7424	14.7327	Peroxiredoxin-2F, mitochondrial OS=Oryza sativa subsp. japonica OX=39947 GN=PRXIIF PE=2 SV=1
TraesCS7D02G389700	35.3685	21.5631	15.4357	14.7065	Peroxiredoxin-2E-1, chloroplastic OS=Oryza sativa subsp. japonica OX=39947 GN=PRXIIE-1 PE=2 SV=1
TraesCS7A02G394300	35.8843	25.0849	33.3737	31.9508	Peroxiredoxin-2E-1, chloroplastic OS=Oryza sativa subsp. japonica OX=39947 GN=PRXIIE-1 PE=2 SV=1
TraesCS7B02G296300	15.9831	12.1122	20.7239	19.0234	Peroxiredoxin-2E-1, chloroplastic OS=Oryza sativa subsp. japonica OX=39947 GN=PRXIIE-1 PE=2 SV=1
TraesCS3D02G187600	7.79961	6.94854	6.63166	5.87648	Peroxiredoxin-2F, mitochondrial OS=Arabidopsis thaliana OX=3702 GN=PRXIIF PE=1 SV=2
TraesCS3B02G213200	3.6806	1.13007	3.06191	1.03871	Peroxiredoxin-2F, mitochondrial OS=Oryza sativa subsp. japonica OX=39947 GN=PRXIIF PE=2 SV=1
TraesCSU02G031500	0.0216597	0.035908	0.0936678	0.0529629	Peroxiredoxin-2E-1, chloroplastic OS=Oryza sativa subsp. japonica OX=39947 GN=PRXIIE-1 PE=2 SV=1
TraesCS6D02G356100	0.0468328	0.0203265	0.0299542	0.114699	Thioredoxin-like protein CDSP32, chloroplastic OS=Oryza sativa subsp. japonica OX=39947 GN=CDSP32 PE=2 SV=1
TraesCS6B02G409800	0.010067	0.0205132	0.0767879	0.178005	Thioredoxin-like protein CDSP32, chloroplastic OS=Oryza sativa subsp. japonica OX=39947 GN=CDSP32 PE=2 SV=1
TraesCS6A02G372100	0	0.0774271	0.0192299	0.0194102	Thioredoxin-like protein CDSP32, chloroplastic OS=Oryza sativa subsp. japonica OX=39947 GN=CDSP32 PE=2 SV=1
TraesCS1B02G338800	84.4418	55.1684	92.2639	59.1408	Thioredoxin H-type OS=Triticum aestivum OX=4565 PE=2 SV=3
TraesCS1D02G327200	95.9601	40.2531	94.7141	58.6456	Thioredoxin H-type OS=Triticum aestivum OX=4565 PE=2 SV=3
TraesCS3D02G413900	0.115946	0.171385	0	0.0310246	Thioredoxin F, chloroplastic OS=Oryza sativa subsp. japonica OX=39947 GN=Os01g0913000 PE=2 SV=1
TraesCS1B02G339000	21.6909	14.6717	26.3698	11.2209	Thioredoxin H-type OS=Triticum aestivum OX=4565 PE=2 SV=3
TraesCS1A02G325600	70.4804	33.7048	57.1968	40.0779	Thioredoxin H-type OS=Triticum aestivum OX=4565 PE=2 SV=3
novel.1561	64.3287	38.8955	69.6389	48.9448	Thioredoxin H-type OS=Triticum aestivum OX=4565 PE=2 SV=3
TraesCS3A02G418400	0.493931	0.212608	0.171994	0.343181	Thioredoxin F, chloroplastic OS=Oryza sativa subsp. japonica OX=39947 GN=Os01g0913000 PE=2 SV=1
TraesCS6D02G005000	5.7133	3.74827	4.13205	3.80189	Ferredoxin-thioredoxin reductase catalytic chain, chloroplastic OS=Oryza sativa subsp. japonica OX=39947 GN=Os09g0249900 PE=2 SV=1
novel.8539	7.29981	8.46086	7.44821	9.80373	Ferredoxin-thioredoxin reductase catalytic chain, chloroplastic OS=Spinacia oleracea OX=3562 GN=FTRC PE=1 SV=2
TraesCS1A02G112400	28.16	25.4008	30.0062	29.1516	Thioredoxin H4-2 OS=Oryza sativa subsp. japonica OX=39947 GN=Os05g0169000 PE=2 SV=1
TraesCS1D02G129500	3.83195	3.20884	3.63566	2.80637	Thioredoxin-like 2, chloroplastic OS=Oryza sativa subsp. japonica OX=39947 GN=Os05g0200100 PE=2 SV=1
novel.12375	9.80342	5.64247	7.43298	5.7163	Ferredoxin-thioredoxin reductase catalytic chain, chloroplastic OS=Oryza sativa subsp. japonica OX=39947 GN=Os09g0249900 PE=2 SV=1
TraesCS2A02G132200	0.783049	1.04083	0.602604	0.752701	Thioredoxin reductase NTRC OS=Oryza sativa subsp. japonica OX=39947 GN=Os07g0657900 PE=1 SV=2
TraesCS2B02G154700	0.79843	0.66222	0.587072	1.12391	Thioredoxin reductase NTRC OS=Oryza sativa subsp. japonica OX=39947 GN=Os07g0657900 PE=1 SV=2
TraesCS1D02G114000	23.9922	23.3746	23.1564	26.9233	Thioredoxin H4-2 OS=Oryza sativa subsp. japonica OX=39947 GN=Os05g0169000 PE=2 SV=1
TraesCS2A02G480300	30.0548	18.7664	25.9285	18.6589	Thioredoxin-like protein CXXS1 OS=Oryza sativa subsp. japonica OX=39947 GN=Os04g0629500 PE=2 SV=1
TraesCS2A02G243200	31.4121	26.9521	26.8111	31.5445	Thioredoxin H1 OS=Oryza sativa subsp. japonica OX=39947 GN=TRXH PE=1 SV=1
novel.4156	1.17553	0.994579	1.28906	1.14105	Thioredoxin reductase NTRC OS=Oryza sativa subsp. japonica OX=39947 GN=Os07g0657900 PE=1 SV=2
TraesCS6A02G000900	9.64342	7.77029	8.32775	9.23778	Ferredoxin-thioredoxin reductase catalytic chain, chloroplastic OS=Oryza sativa subsp. japonica OX=39947 GN=Os09g0249900 PE=2 SV=1
TraesCS1D02G332500	22.1799	26.4093	13.8831	16.0381	Thioredoxin-like protein YLS8 OS=Arabidopsis thaliana OX=3702 GN=YLS8 PE=2 SV=1
TraesCS6B02G263600	0.117994	0.262477	0.11332	0.356367	Ferredoxin-thioredoxin reductase, variable chain OS=Zea mays OX=4577 PE=1 SV=1
TraesCS5D02G413300	0.450724	0.688984	1.1925	0.686406	Thioredoxin-like protein HCF164, chloroplastic OS=Oryza sativa subsp. japonica OX=39947 GN=Os03g0767500 PE=2 SV=1
TraesCS1B02G343700	49.1937	32.6428	28.8532	20.6447	Thioredoxin-like protein YLS8 OS=Arabidopsis thaliana OX=3702 GN=YLS8 PE=2 SV=1
TraesCS5B02G408100	0.619572	0.582301	1.24545	0.97873	Thioredoxin-like protein HCF164, chloroplastic OS=Oryza sativa subsp. japonica OX=39947 GN=Os03g0767500 PE=2 SV=1
TraesCS1A02G330100	46.2256	36.4547	25.7367	22.5379	Thioredoxin-like protein YLS8 OS=Arabidopsis thaliana OX=3702 GN=YLS8 PE=2 SV=1
TraesCS2A02G575500	0.655438	0.886448	0.783896	0.699082	Thioredoxin-like 4, chloroplastic OS=Oryza sativa subsp. japonica OX=39947 GN=Os02g0567100 PE=2 SV=1
TraesCS6B02G306300	8.8519	9.41569	13.1344	12.0316	Thioredoxin reductase NTRB OS=Oryza sativa subsp. japonica OX=39947 GN=NTRB PE=2 SV=1
TraesCS3D02G516800	4.9401	4.25761	4.52713	4.37791	Thioredoxin Y, chloroplastic OS=Oryza sativa subsp. japonica OX=39947 GN=Os01g0963400 PE=3 SV=2
TraesCS4A02G105500	0.353907	0.504739	0.338744	0.204664	Thioredoxin-like protein AAED1, chloroplastic OS=Arabidopsis thaliana OX=3702 GN=At2g37240 PE=1 SV=2
TraesCS1B02G462300	7.58357	6.57196	7.51014	3.34298	TPR repeat-containing thioredoxin TTL1 OS=Arabidopsis thaliana OX=3702 GN=TTL1 PE=1 SV=1
TraesCS2D02G559200	1.73502	1.71073	1.38002	1.43186	Thioredoxin X, chloroplastic OS=Oryza sativa subsp. japonica OX=39947 GN=TRX-X PE=2 SV=1
TraesCS4D02G176100	6.00981	4.35018	6.42196	8.03303	Thioredoxin-like 1-2, chloroplastic OS=Oryza sativa subsp. japonica OX=39947 GN=Os03g0326500 PE=2 SV=1
TraesCS5A02G448200	30.8427	20.2546	26.1064	17.9707	Thioredoxin H2-2 OS=Oryza sativa subsp. japonica OX=39947 GN=Os03g0800700 PE=2 SV=1
TraesCS1A02G124400	3.43412	2.9907	2.75617	2.67465	Thioredoxin-like 2, chloroplastic OS=Oryza sativa subsp. japonica OX=39947 GN=Os05g0200100 PE=2 SV=1
TraesCS1A02G427400	5.82442	6.91967	5.1442	3.90949	TPR repeat-containing thioredoxin TTL1 OS=Arabidopsis thaliana OX=3702 GN=TTL1 PE=1 SV=1
TraesCS7D02G150300	12.4812	10.309	19.227	10.3802	Thioredoxin H7 OS=Arabidopsis thaliana OX=3702 GN=TRX7 PE=2 SV=1
TraesCS5A02G205000	19.4796	10.1216	18.2987	9.07682	TPR repeat-containing thioredoxin TDX OS=Oryza sativa subsp. japonica OX=39947 GN=Os09g0401200 PE=2 SV=1
TraesCS2B02G389500	17.1388	14.2953	13.0036	9.37611	Thioredoxin M2, chloroplastic OS=Oryza sativa subsp. japonica OX=39947 GN=Os04g0530600 PE=2 SV=2
TraesCS2D02G586200	0.0860766	0.131793	0.0323565	0.0536404	Thioredoxin-like 4, chloroplastic OS=Oryza sativa subsp. japonica OX=39947 GN=Os02g0567100 PE=2 SV=1
TraesCS5B02G452700	17.0834	11.9777	14.7607	10.135	Thioredoxin H2-2 OS=Oryza sativa subsp. japonica OX=39947 GN=Os03g0800700 PE=2 SV=1
TraesCS5B02G203300	19.3241	16.6226	15.379	10.587	TPR repeat-containing thioredoxin TDX OS=Oryza sativa subsp. japonica OX=39947 GN=Os09g0401200 PE=2 SV=1
TraesCS4D02G199300	0.387794	0.124843	0.180182	0.0866987	Thioredoxin-like protein AAED1, chloroplastic OS=Arabidopsis thaliana OX=3702 GN=At2g37240 PE=1 SV=2
TraesCS5A02G403300	0.749444	0.667784	1.02941	0.724717	Thioredoxin-like protein HCF164, chloroplastic OS=Oryza sativa subsp. japonica OX=39947 GN=Os03g0767500 PE=2 SV=1
novel.5337	3.43335	2.86116	3.34375	3.38283	Ferredoxin-thioredoxin reductase catalytic chain, chloroplastic OS=Glycine max OX=3847 GN=FTRC PE=2 SV=1
TraesCS6A02G278000	7.6191	7.30256	8.22039	8.74276	Thioredoxin reductase NTRB OS=Oryza sativa subsp. japonica OX=39947 GN=NTRB PE=2 SV=1
TraesCS2D02G100500	33.3896	16.4835	10.4096	7.23226	Thioredoxin-like 1-1, chloroplastic OS=Oryza sativa subsp. japonica OX=39947 GN=Os07g0684100 PE=2 SV=1
TraesCS4A02G130400	6.36025	5.92188	8.58532	11.1839	Thioredoxin-like 1-2, chloroplastic OS=Oryza sativa subsp. japonica OX=39947 GN=Os03g0326500 PE=2 SV=1
novel.8371	0.502475	0.313341	0.182718	0.274737	Thioredoxin-like protein AAED1, chloroplastic OS=Arabidopsis thaliana OX=3702 GN=At2g37240 PE=1 SV=2
TraesCS2D02G479600	28.0811	28.7978	10.6964	12.5319	Thioredoxin-like protein CXXS1 OS=Oryza sativa subsp. japonica OX=39947 GN=Os04g0629500 PE=2 SV=1
TraesCS5D02G211100	14.0072	12.5517	11.1177	9.44315	TPR repeat-containing thioredoxin TDX OS=Oryza sativa subsp. japonica OX=39947 GN=Os09g0401200 PE=2 SV=1
TraesCS6D02G258600	10.2704	11.4783	12.956	12.5871	Thioredoxin reductase NTRB OS=Oryza sativa subsp. japonica OX=39947 GN=NTRB PE=2 SV=1
TraesCS2B02G611700	0	0.0432679	0.0712248	0.0390464	Thioredoxin-like 4, chloroplastic OS=Oryza sativa subsp. japonica OX=39947 GN=Os02g0567100 PE=2 SV=1
TraesCS2D02G368700	10.7301	9.08015	7.90769	6.86303	Thioredoxin M2, chloroplastic OS=Oryza sativa subsp. japonica OX=39947 GN=Os04g0530600 PE=2 SV=2
TraesCS2A02G100900	36.0429	17.5969	8.85106	5.46671	Thioredoxin-like 1-1, chloroplastic OS=Oryza sativa subsp. japonica OX=39947 GN=Os07g0684100 PE=2 SV=1
TraesCS5D02G454800	18.0806	13.1762	14.7004	9.9523	Thioredoxin H2-2 OS=Oryza sativa subsp. japonica OX=39947 GN=Os03g0800700 PE=2 SV=1
TraesCS3A02G509000	2.06574	1.91531	2.63029	2.75553	Thioredoxin Y, chloroplastic OS=Oryza sativa subsp. japonica OX=39947 GN=Os01g0963400 PE=3 SV=2
TraesCS2A02G372500	13.0255	10.2372	10.5333	8.68398	Thioredoxin M2, chloroplastic OS=Oryza sativa subsp. japonica OX=39947 GN=Os04g0530600 PE=2 SV=2
TraesCS2B02G505100	14.0117	9.43109	12.0859	9.9097	Thioredoxin-like protein CXXS1 OS=Oryza sativa subsp. japonica OX=39947 GN=Os04g0629500 PE=2 SV=1
TraesCS6A02G234900	0.193828	0.135357	0.14403	0.117406	Ferredoxin-thioredoxin reductase, variable chain OS=Zea mays OX=4577 PE=1 SV=1
TraesCS6D02G217500	0.492741	0.429462	0.101663	0.141039	Ferredoxin-thioredoxin reductase, variable chain OS=Zea mays OX=4577 PE=1 SV=1
TraesCS7B02G192000	20.8762	12.8735	16.6972	11.0071	Thioredoxin-like protein Clot OS=Oryza sativa subsp. japonica OX=39947 GN=Os06g0320000 PE=2 SV=1
TraesCS6D02G302900	0.0833449	0.129397	0.0162331	0.0455168	Thioredoxin-like 3-1, chloroplastic OS=Oryza sativa subsp. japonica OX=39947 GN=Os02g0774100 PE=3 SV=2
TraesCS4B02G059800	1.64266	1.50879	1.67721	1.75769	Thioredoxin-like protein AAED1, chloroplastic OS=Arabidopsis thaliana OX=3702 GN=At2g37240 PE=1 SV=2
TraesCS4B02G174100	6.19327	4.11805	5.41259	7.13836	Thioredoxin-like 1-2, chloroplastic OS=Oryza sativa subsp. japonica OX=39947 GN=Os03g0326500 PE=2 SV=1
TraesCS3A02G221800	2.76178	3.59804	3.30062	2.87191	TPR repeat-containing thioredoxin TTL1 OS=Arabidopsis thaliana OX=3702 GN=TTL1 PE=1 SV=1
TraesCS1B02G132600	8.3704	7.0261	9.10114	8.22112	Thioredoxin H4-2 OS=Oryza sativa subsp. japonica OX=39947 GN=Os05g0169000 PE=2 SV=1
TraesCS6A02G323100	0.0334911	0.0940958	0.0156243	0.0299866	Thioredoxin-like 3-1, chloroplastic OS=Oryza sativa subsp. japonica OX=39947 GN=Os02g0774100 PE=3 SV=2
TraesCS3D02G231300	2.09594	3.41054	2.89316	2.22498	TPR repeat-containing thioredoxin TTL1 OS=Arabidopsis thaliana OX=3702 GN=TTL1 PE=1 SV=1
TraesCS4D02G059200	1.12446	0.819451	1.69006	1.95911	Thioredoxin-like protein AAED1, chloroplastic OS=Arabidopsis thaliana OX=3702 GN=At2g37240 PE=1 SV=2
TraesCS3B02G251600	2.15051	2.85853	2.21954	1.66712	TPR repeat-containing thioredoxin TTL1 OS=Arabidopsis thaliana OX=3702 GN=TTL1 PE=1 SV=1
TraesCS2B02G118100	17.1603	7.81429	5.81556	4.04607	Thioredoxin-like 1-1, chloroplastic OS=Oryza sativa subsp. japonica OX=39947 GN=Os07g0684100 PE=2 SV=1
TraesCS3B02G577800	1.72271	1.65801	1.83386	1.76917	Thioredoxin Y, chloroplastic OS=Oryza sativa subsp. japonica OX=39947 GN=Os01g0963400 PE=3 SV=2
TraesCS7B02G052300	4.05818	2.65984	8.44505	5.57545	Thioredoxin H-type 2 OS=Brassica napus OX=3708 GN=THL-2 PE=2 SV=1
TraesCS3A02G399200	12.4199	9.43962	9.63262	8.814	Thioredoxin domain-containing protein 9 homolog OS=Arabidopsis thaliana OX=3702 GN=At2g18990 PE=2 SV=1
TraesCS3D02G342900	0.480147	0.437044	0.38782	0.68921	Thioredoxin-like fold domain-containing protein MRL7 homolog, chloroplastic OS=Oryza sativa subsp. japonica OX=39947 GN=MRL7 PE=2 SV=1
TraesCS3B02G432200	11.2727	7.12544	7.84698	6.14561	Thioredoxin domain-containing protein 9 homolog OS=Arabidopsis thaliana OX=3702 GN=At2g18990 PE=2 SV=1
TraesCS3D02G393400	8.16481	7.92254	7.81018	6.39993	Thioredoxin domain-containing protein 9 homolog OS=Arabidopsis thaliana OX=3702 GN=At2g18990 PE=2 SV=1
TraesCS3A02G143000	3.64555	4.29544	3.00387	2.53692	TPR repeat-containing thioredoxin TTL1 OS=Arabidopsis thaliana OX=3702 GN=TTL1 PE=1 SV=1
TraesCS7D02G226900	14.9191	9.26565	15.7848	7.68265	Thioredoxin-like protein Clot OS=Oryza sativa subsp. japonica OX=39947 GN=Os06g0320000 PE=2 SV=1
TraesCS7D02G229100	9.98463	7.25	5.97412	3.50522	Thioredoxin reductase NTRA OS=Oryza sativa subsp. japonica OX=39947 GN=Os06g0327300 PE=3 SV=2
TraesCS1D02G437100	0.349775	5.02289	0.530014	3.73468	TPR repeat-containing thioredoxin TTL1 OS=Arabidopsis thaliana OX=3702 GN=TTL1 PE=1 SV=1
TraesCS7B02G194200	10.2061	7.46233	6.98734	4.03337	Thioredoxin reductase NTRA OS=Oryza sativa subsp. japonica OX=39947 GN=Os06g0327300 PE=3 SV=2
TraesCS7A02G225400	7.53417	6.9889	5.77432	3.62909	Thioredoxin reductase NTRA OS=Oryza sativa subsp. japonica OX=39947 GN=Os06g0327300 PE=3 SV=2
TraesCS4A02G240000	1.04958	0.943997	0.952822	1.38799	Thioredoxin-like protein CITRX, chloroplastic OS=Oryza sativa subsp. japonica OX=39947 GN=Os08g0378900 PE=2 SV=1
TraesCS1A02G161900	14.4707	8.18283	12.032	7.70871	Thioredoxin-like protein YLS8 OS=Arabidopsis thaliana OX=3702 GN=YLS8 PE=2 SV=1
TraesCS3B02G162100	3.23581	4.01413	3.06829	2.53732	TPR repeat-containing thioredoxin TTL1 OS=Arabidopsis thaliana OX=3702 GN=TTL1 PE=1 SV=1
TraesCS1D02G158700	11.9893	7.62162	14.573	9.36435	Thioredoxin-like protein YLS8 OS=Arabidopsis thaliana OX=3702 GN=YLS8 PE=2 SV=1
novel.13854	7.51214	6.30865	5.81906	5.33289	Thioredoxin domain-containing protein PLP3B OS=Arabidopsis thaliana OX=3702 GN=PLP3B PE=2 SV=1
novel.3502	1.2042	1.27916	2.08618	1.83388	Thioredoxin M3, chloroplastic OS=Oryza sativa subsp. japonica OX=39947 GN=Os04g0430800 PE=2 SV=4
TraesCS3D02G144600	2.42436	2.9334	2.8066	2.12361	TPR repeat-containing thioredoxin TTL1 OS=Arabidopsis thaliana OX=3702 GN=TTL1 PE=1 SV=1
TraesCS2A02G555300	1.85417	2.1713	1.81965	1.78603	Thioredoxin X, chloroplastic OS=Oryza sativa subsp. japonica OX=39947 GN=TRX-X PE=2 SV=1
TraesCS7B02G381600	15.8639	9.07948	11.1906	8.08006	Thioredoxin O, mitochondrial OS=Oryza sativa subsp. japonica OX=39947 GN=Os06g0665900 PE=2 SV=2
TraesCS7D02G466500	6.62552	4.9504	5.52495	4.6704	Thioredoxin O, mitochondrial OS=Oryza sativa subsp. japonica OX=39947 GN=Os06g0665900 PE=2 SV=2
TraesCS4D02G073500	0.190375	0.38082	0.577608	0.53931	Thioredoxin-like protein CITRX, chloroplastic OS=Oryza sativa subsp. japonica OX=39947 GN=Os08g0378900 PE=2 SV=1
TraesCS6B02G330500	4.64709	3.67382	4.35013	1.70237	TPR repeat-containing thioredoxin TTL4 OS=Arabidopsis thaliana OX=3702 GN=TTL4 PE=2 SV=1
TraesCS3B02G381100	0.236257	0.269125	0.236301	0.174149	Thioredoxin-like fold domain-containing protein MRL7 homolog, chloroplastic OS=Oryza sativa subsp. japonica OX=39947 GN=MRL7 PE=2 SV=1
TraesCS2B02G588600	0.633369	0.36324	0.676586	0.426399	Thioredoxin X, chloroplastic OS=Oryza sativa subsp. japonica OX=39947 GN=TRX-X PE=2 SV=1
TraesCS7A02G479200	8.34703	0.105625	5.75791	1.15953	Thioredoxin O, mitochondrial OS=Oryza sativa subsp. japonica OX=39947 GN=Os06g0665900 PE=2 SV=2
TraesCS4B02G074900	0.326755	0.163875	0.109882	0.628152	Thioredoxin-like protein CITRX, chloroplastic OS=Oryza sativa subsp. japonica OX=39947 GN=Os08g0378900 PE=2 SV=1
novel.13048	3.79511	2.63587	4.40603	2.36759	TPR repeat-containing thioredoxin TTL4 OS=Arabidopsis thaliana OX=3702 GN=TTL4 PE=2 SV=1
TraesCS6B02G353700	0.0340748	0.0339902	0.017814	0.0319686	Thioredoxin-like 3-1, chloroplastic OS=Oryza sativa subsp. japonica OX=39947 GN=Os02g0774100 PE=3 SV=2
novel.2191	3.39205	2.51735	2.28738	1.87961	Ferredoxin-thioredoxin reductase, variable chain OS=Zea mays OX=4577 PE=1 SV=1
TraesCS6A02G301400	2.95811	4.01677	5.39486	1.94027	TPR repeat-containing thioredoxin TTL4 OS=Arabidopsis thaliana OX=3702 GN=TTL4 PE=2 SV=1
TraesCS1A02G260300	0.52221	0.486202	0.333907	0.67484	Thioredoxin-like fold domain-containing protein MRL7L homolog, chloroplastic OS=Oryza sativa subsp. japonica OX=39947 GN=MRL7L PE=2 SV=1
TraesCS7A02G227500	4.07681	2.50292	5.22176	3.27486	Thioredoxin-like protein Clot OS=Oryza sativa subsp. japonica OX=39947 GN=Os06g0320000 PE=2 SV=1
TraesCS1D02G327500	2.16799	1.79845	4.09782	2.57614	Thioredoxin H-type OS=Triticum aestivum OX=4565 PE=2 SV=3
TraesCS4A02G255500	0.324645	0.211028	0.480754	0.292094	Thioredoxin-like protein AAED1, chloroplastic OS=Arabidopsis thaliana OX=3702 GN=At2g37240 PE=1 SV=2
TraesCS2B02G390900	5.15288	3.60702	3.32457	3.30676	Ferredoxin-thioredoxin reductase, variable chain OS=Zea mays OX=4577 PE=1 SV=1
TraesCS7B02G044100	4.59376	3.27747	3.13557	3.31246	Thioredoxin domain-containing protein PLP3B OS=Arabidopsis thaliana OX=3702 GN=PLP3B PE=2 SV=1
TraesCS2B02G260500	21.5305	15.1162	19.0142	12.9756	Thioredoxin H1 OS=Oryza sativa subsp. japonica OX=39947 GN=TRXH PE=1 SV=1
TraesCS1B02G270800	0.52677	0.446811	0.4413	0.468674	Thioredoxin-like fold domain-containing protein MRL7L homolog, chloroplastic OS=Oryza sativa subsp. japonica OX=39947 GN=MRL7L PE=2 SV=1
TraesCS7A02G563600	4.67069	1.18216	6.21514	1.35524	Thioredoxin M-type, chloroplastic OS=Zea mays OX=4577 GN=TRM1 PE=2 SV=1
TraesCS2D02G370000	4.70488	3.09226	2.37982	2.31949	Ferredoxin-thioredoxin reductase, variable chain OS=Zea mays OX=4577 PE=1 SV=1
TraesCS2A02G303200	1.08606	0.911156	1.13977	1.22763	Thioredoxin M3, chloroplastic OS=Oryza sativa subsp. japonica OX=39947 GN=Os04g0430800 PE=2 SV=4
TraesCS2D02G404500	3.81609	2.9915	2.52611	2.68832	Thioredoxin-like 3-3 OS=Oryza sativa subsp. japonica OX=39947 GN=Os04g0560200 PE=2 SV=2
TraesCS1D02G260200	0.215771	0.496526	0.143893	0.347826	Thioredoxin-like fold domain-containing protein MRL7L homolog, chloroplastic OS=Oryza sativa subsp. japonica OX=39947 GN=MRL7L PE=2 SV=1
TraesCS3A02G349000	0.626911	0.736233	0.436999	0.461946	Thioredoxin-like fold domain-containing protein MRL7 homolog, chloroplastic OS=Oryza sativa subsp. japonica OX=39947 GN=MRL7 PE=2 SV=1
TraesCS4A02G240800	2.67529	2.05179	1.78693	1.69146	Thioredoxin-like protein 4B OS=Homo sapiens OX=9606 GN=TXNL4B PE=1 SV=1
TraesCS6B02G434200	2.82227	2.37073	1.99026	1.76434	Thioredoxin-like 3-2, chloroplastic OS=Arabidopsis thaliana OX=3702 GN=WCRKC2 PE=2 SV=1
TraesCS3B02G409900	0	4.81482	0	4.31777	Thioredoxin-like protein YLS8 OS=Arabidopsis thaliana OX=3702 GN=YLS8 PE=2 SV=1
TraesCS6D02G379700	2.33177	1.31172	1.49224	1.81241	Thioredoxin-like 3-2, chloroplastic OS=Arabidopsis thaliana OX=3702 GN=WCRKC2 PE=2 SV=1
TraesCS6A02G394200	2.56691	1.21287	1.4256	1.70594	Thioredoxin-like 3-2, chloroplastic OS=Arabidopsis thaliana OX=3702 GN=WCRKC2 PE=2 SV=1
TraesCS1B02G178500	2.76177	1.4998	1.88215	0.801499	Thioredoxin-like protein YLS8 OS=Arabidopsis thaliana OX=3702 GN=YLS8 PE=2 SV=1
novel.10356	0.773115	0.70186	0.849922	0.951055	Thioredoxin domain-containing protein 9 homolog OS=Arabidopsis thaliana OX=3702 GN=At2g18990 PE=2 SV=1
TraesCS7D02G547400	0.266305	2.8498	0.0908801	2.71345	Thioredoxin M-type, chloroplastic OS=Zea mays OX=4577 GN=TRM1 PE=2 SV=1
TraesCS2D02G301800	0.328887	0.358195	0.319621	0.604759	Thioredoxin M3, chloroplastic OS=Oryza sativa subsp. japonica OX=39947 GN=Os04g0430800 PE=2 SV=4
TraesCS3D02G027500	0.288629	0.39867	0.858699	2.66606	Thioredoxin H1 OS=Oryza sativa subsp. japonica OX=39947 GN=TRXH PE=1 SV=1
novel.8146	0.458867	0.433324	0.576175	0.698256	Thioredoxin domain-containing protein 9 homolog OS=Arabidopsis thaliana OX=3702 GN=At2g18990 PE=2 SV=1
TraesCS1B02G142600	0.0307888	0.0521442	0.0686811	0.0954518	Thioredoxin-like 2, chloroplastic OS=Oryza sativa subsp. japonica OX=39947 GN=Os05g0200100 PE=2 SV=1
TraesCS4B02G074200	1.77003	1.39368	1.5343	1.06988	Thioredoxin-like protein 4B OS=Homo sapiens OX=9606 GN=TXNL4B PE=1 SV=1
TraesCS1D02G301200	0.0706146	0.0930124	0.102366	0.0582076	Thioredoxin H5 OS=Oryza sativa subsp. japonica OX=39947 GN=Os05g0480200 PE=2 SV=1
TraesCS1A02G301500	0.020851	0.0212436	0.0218014	0.0195622	Thioredoxin H5 OS=Oryza sativa subsp. japonica OX=39947 GN=Os05g0480200 PE=2 SV=1
TraesCS2B02G096200	446.382	376.011	427.896	331.887	L-ascorbate peroxidase 2, cytosolic OS=Oryza sativa subsp. japonica OX=39947 GN=APX2 PE=1 SV=1
TraesCS2D02G080000	307.229	274.588	336.489	276.261	L-ascorbate peroxidase 2, cytosolic OS=Oryza sativa subsp. japonica OX=39947 GN=APX2 PE=1 SV=1
TraesCS2A02G082100	213.113	173.875	224.125	179.153	L-ascorbate peroxidase 2, cytosolic OS=Oryza sativa subsp. japonica OX=39947 GN=APX2 PE=1 SV=1
TraesCS4A02G106300	81.5931	57.4094	169.227	119.059	L-ascorbate peroxidase 1, cytosolic OS=Oryza sativa subsp. japonica OX=39947 GN=APX1 PE=1 SV=1
TraesCS4B02G197900	88.738	71.2021	123.151	103.284	L-ascorbate peroxidase 1, cytosolic OS=Oryza sativa subsp. japonica OX=39947 GN=APX1 PE=1 SV=1
TraesCS4D02G198500	58.3408	54.3402	108.774	78.2557	L-ascorbate peroxidase 1, cytosolic OS=Oryza sativa subsp. japonica OX=39947 GN=APX1 PE=1 SV=1
TraesCS7B02G169800	18.5035	17.3443	16.6032	18.0102	Probable L-ascorbate peroxidase 4, peroxisomal OS=Oryza sativa subsp. japonica OX=39947 GN=APX4 PE=2 SV=1
TraesCS7D02G272500	10.4878	10.1284	9.25496	9.77469	Probable L-ascorbate peroxidase 4, peroxisomal OS=Oryza sativa subsp. japonica OX=39947 GN=APX4 PE=2 SV=1
TraesCS6D02G397200	0.0302589	0.0977695	0.0435178	0.0680748	Probable L-ascorbate peroxidase 8, chloroplastic OS=Oryza sativa subsp. japonica OX=39947 GN=APX8 PE=1 SV=2
TraesCS6B02G462300	0.15214	0.0816736	0.152392	0.0935653	Probable L-ascorbate peroxidase 8, chloroplastic OS=Oryza sativa subsp. japonica OX=39947 GN=APX8 PE=1 SV=2
TraesCS7A02G272200	12.1024	13.2927	13.807	12.793	Probable L-ascorbate peroxidase 4, peroxisomal OS=Oryza sativa subsp. japonica OX=39947 GN=APX4 PE=2 SV=1
TraesCS2B02G322400	18.3582	18.4086	17.3357	12.698	Probable L-ascorbate peroxidase 7, chloroplastic OS=Oryza sativa subsp. japonica OX=39947 GN=APX7 PE=2 SV=1
TraesCS2D02G304100	15.7739	16.7077	14.601	12.4543	Probable L-ascorbate peroxidase 7, chloroplastic OS=Oryza sativa subsp. japonica OX=39947 GN=APX7 PE=2 SV=1
TraesCS5B02G120200	5.66611	4.37634	4.24599	3.935	Probable L-ascorbate peroxidase 6, chloroplastic/mitochondrial OS=Oryza sativa subsp. japonica OX=39947 GN=APX6 PE=2 SV=1
TraesCS5A02G113100	2.9791	2.8961	2.8204	2.70838	Probable L-ascorbate peroxidase 6, chloroplastic/mitochondrial OS=Oryza sativa subsp. japonica OX=39947 GN=APX6 PE=2 SV=1
TraesCS7A02G250500	0.966608	0.470035	0.515613	0.24522	Putative L-ascorbate peroxidase 6 OS=Arabidopsis thaliana OX=3702 GN=APX6 PE=2 SV=1
TraesCS5D02G127200	5.01759	4.28561	5.99227	3.18483	Probable L-ascorbate peroxidase 6, chloroplastic/mitochondrial OS=Oryza sativa subsp. japonica OX=39947 GN=APX6 PE=2 SV=1
TraesCS7D02G249200	0.0702014	0.0433698	0.291723	0.824502	Putative L-ascorbate peroxidase 6 OS=Arabidopsis thaliana OX=3702 GN=APX6 PE=2 SV=1
TraesCS2B02G087400	7.32795	7.25985	5.87638	5.00189	Probable L-ascorbate peroxidase 3, peroxisomal OS=Oryza sativa subsp. japonica OX=39947 GN=APX3 PE=2 SV=1
TraesCS7B02G140600	0.0950752	0.0567146	0.0929143	0.111348	Putative L-ascorbate peroxidase 6 OS=Arabidopsis thaliana OX=3702 GN=APX6 PE=2 SV=1
TraesCS2A02G305600	4.45698	5.55043	3.61973	4.1122	Probable L-ascorbate peroxidase 7, chloroplastic OS=Oryza sativa subsp. japonica OX=39947 GN=APX7 PE=2 SV=1
TraesCS2D02G070500	6.65227	5.39963	5.47487	3.7369	Probable L-ascorbate peroxidase 3, peroxisomal OS=Oryza sativa subsp. japonica OX=39947 GN=APX3 PE=2 SV=1
TraesCS2A02G071700	3.22105	3.36616	2.82901	1.89808	Probable L-ascorbate peroxidase 3, peroxisomal OS=Oryza sativa subsp. japonica OX=39947 GN=APX3 PE=2 SV=1
TraesCSU02G194200	0.942124	0.750358	0.582046	0.476112	Probable L-ascorbate peroxidase 7, chloroplastic OS=Oryza sativa subsp. japonica OX=39947 GN=APX7 PE=2 SV=1
TraesCS6A02G225100	1.48895	0.326816	0.312661	0.646952	Probable L-ascorbate peroxidase 7, chloroplastic OS=Oryza sativa subsp. japonica OX=39947 GN=APX7 PE=2 SV=1
TraesCS2A02G305700	0.0169454	0.147564	0.127797	0.0269985	Probable L-ascorbate peroxidase 7, chloroplastic OS=Oryza sativa subsp. japonica OX=39947 GN=APX7 PE=2 SV=1
TraesCS4D02G009200	60.4083	49.2495	63.1237	63.4504	Monodehydroascorbate reductase 3, cytosolic OS=Oryza sativa subsp. japonica OX=39947 GN=MDAR3 PE=1 SV=1
TraesCS4B02G010500	64.2764	28.8051	86.8608	41.5006	Monodehydroascorbate reductase 3, cytosolic OS=Oryza sativa subsp. japonica OX=39947 GN=MDAR3 PE=1 SV=1
TraesCS7D02G299500	73.3206	71.1925	37.0083	26.1925	Monodehydroascorbate reductase 5, chlorplastic OS=Oryza sativa subsp. japonica OX=39947 GN=MDAR5 PE=2 SV=2
TraesCS4A02G303300	54.4625	41.2264	44.868	46.3409	Monodehydroascorbate reductase 3, cytosolic OS=Oryza sativa subsp. japonica OX=39947 GN=MDAR3 PE=1 SV=1
TraesCS7B02G175300	33.9192	28.9064	52.4879	41.6936	Monodehydroascorbate reductase 4, cytosolic OS=Oryza sativa subsp. japonica OX=39947 GN=MDAR4 PE=1 SV=1
TraesCS6A02G273400	6.15631	5.83545	7.21977	6.7642	Monodehydroascorbate reductase 2, peroxisomal OS=Oryza sativa subsp. japonica OX=39947 GN=MDAR2 PE=2 SV=1
TraesCS6D02G254000	4.38569	4.11154	4.76698	4.04517	Monodehydroascorbate reductase 2, peroxisomal OS=Oryza sativa subsp. japonica OX=39947 GN=MDAR2 PE=2 SV=1
TraesCS6B02G301300	3.66212	3.07727	3.81365	3.29617	Monodehydroascorbate reductase 2, peroxisomal OS=Oryza sativa subsp. japonica OX=39947 GN=MDAR2 PE=2 SV=1
TraesCS7A02G304000	44.1009	46.7086	27.3062	18.4492	Monodehydroascorbate reductase 5, chlorplastic OS=Oryza sativa subsp. japonica OX=39947 GN=MDAR5 PE=2 SV=2
TraesCS7B02G204400	32.9788	30.8836	15.9842	10.9482	Monodehydroascorbate reductase 5, chlorplastic OS=Oryza sativa subsp. japonica OX=39947 GN=MDAR5 PE=2 SV=2
TraesCS7A02G277600	24.9417	17.9042	23.3072	15.2022	Monodehydroascorbate reductase 4, cytosolic OS=Oryza sativa subsp. japonica OX=39947 GN=MDAR4 PE=1 SV=1
TraesCS7D02G277500	16.4571	14.6691	25.705	16.3889	Monodehydroascorbate reductase 4, cytosolic OS=Oryza sativa subsp. japonica OX=39947 GN=MDAR4 PE=1 SV=1
TraesCS6A02G273500	2.89113	1.83619	2.022	1.64394	Monodehydroascorbate reductase 1, peroxisomal OS=Oryza sativa subsp. japonica OX=39947 GN=MDAR1 PE=2 SV=1
TraesCS6D02G253900	1.89381	1.4734	1.17326	1.08738	Monodehydroascorbate reductase 1, peroxisomal OS=Oryza sativa subsp. japonica OX=39947 GN=MDAR1 PE=2 SV=1
TraesCS6B02G301200	1.28648	1.2183	1.09486	0.921148	Monodehydroascorbate reductase 1, peroxisomal OS=Oryza sativa subsp. japonica OX=39947 GN=MDAR1 PE=2 SV=1
novel.14969	0.382278	0.488695	0.347018	0.689988	Monodehydroascorbate reductase 5, chlorplastic OS=Oryza sativa subsp. japonica OX=39947 GN=MDAR5 PE=2 SV=2
TraesCS3D02G107400	84.7573	60.425	77.373	54.5384	Monothiol glutaredoxin-S2 OS=Oryza sativa subsp. japonica OX=39947 GN=GRXS2 PE=2 SV=1
TraesCS2B02G381600	27.9669	18.8522	26.1948	20.8728	Glutaredoxin-C6 OS=Oryza sativa subsp. japonica OX=39947 GN=GRXC6 PE=1 SV=2
TraesCS2D02G361400	122.936	95.2618	115.736	116.141	Glutaredoxin-C6 OS=Oryza sativa subsp. japonica OX=39947 GN=GRXC6 PE=1 SV=2
TraesCS2A02G363600	52.185	37.875	46.174	36.8123	Glutaredoxin-C6 OS=Oryza sativa subsp. japonica OX=39947 GN=GRXC6 PE=1 SV=2
TraesCS5B02G545100	19.6505	13.7285	13.865	12.8493	Monothiol glutaredoxin-S7, chloroplastic OS=Oryza sativa subsp. japonica OX=39947 GN=GRXS7 PE=2 SV=1
TraesCS3B02G123700	43.5412	51.5158	43.0139	40.6604	Monothiol glutaredoxin-S2 OS=Oryza sativa subsp. japonica OX=39947 GN=GRXS2 PE=2 SV=1
TraesCS7B02G404000	16.8852	48.0191	12.76	50.433	Glutaredoxin-C8 OS=Oryza sativa subsp. japonica OX=39947 GN=GRXC8 PE=2 SV=2
TraesCS1D02G404800	39.4765	23.1831	36.4612	36.8874	Monothiol glutaredoxin-S9 OS=Oryza sativa subsp. japonica OX=39947 GN=GRXS9 PE=3 SV=1
TraesCS3A02G105300	137.933	90.3393	82.4677	64.7935	Monothiol glutaredoxin-S2 OS=Oryza sativa subsp. japonica OX=39947 GN=GRXS2 PE=2 SV=1
TraesCS1D02G166900	10.2526	10.4704	10.8792	9.85311	Monothiol glutaredoxin-S11 OS=Oryza sativa subsp. japonica OX=39947 GN=GRXS11 PE=2 SV=2
TraesCS1A02G396900	40.7333	23.9407	34.0062	25.9872	Monothiol glutaredoxin-S9 OS=Oryza sativa subsp. japonica OX=39947 GN=GRXS9 PE=3 SV=1
TraesCS4A02G330300	8.2772	6.77813	7.36266	6.43095	Monothiol glutaredoxin-S7, chloroplastic OS=Oryza sativa subsp. japonica OX=39947 GN=GRXS7 PE=2 SV=1
TraesCS7B02G185700	9.83595	8.24534	11.1251	8.79296	Monothiol glutaredoxin-S10 OS=Oryza sativa subsp. japonica OX=39947 GN=GRXS10 PE=2 SV=2
TraesCS1B02G188000	9.70828	9.40603	9.04119	8.63798	Monothiol glutaredoxin-S11 OS=Oryza sativa subsp. japonica OX=39947 GN=GRXS11 PE=2 SV=2
TraesCS7D02G480900	31.2994	23.4268	28.3059	23.3319	Glutaredoxin-C8 OS=Oryza sativa subsp. japonica OX=39947 GN=GRXC8 PE=2 SV=2
TraesCS7D02G289300	12.3214	7.64808	9.24868	6.7259	Monothiol glutaredoxin-S10 OS=Oryza sativa subsp. japonica OX=39947 GN=GRXS10 PE=2 SV=2
TraesCS7A02G293400	21.0943	15.7604	17.3699	11.985	Monothiol glutaredoxin-S10 OS=Oryza sativa subsp. japonica OX=39947 GN=GRXS10 PE=2 SV=2
TraesCS7A02G493400	30.8518	21.2452	26.2763	23.3529	Glutaredoxin-C8 OS=Oryza sativa subsp. japonica OX=39947 GN=GRXC8 PE=2 SV=2
TraesCS5D02G542400	7.45426	9.61531	5.4619	9.36305	Monothiol glutaredoxin-S7, chloroplastic OS=Oryza sativa subsp. japonica OX=39947 GN=GRXS7 PE=2 SV=1
TraesCS1A02G168900	7.0358	7.17713	7.55421	7.27698	Monothiol glutaredoxin-S11 OS=Oryza sativa subsp. japonica OX=39947 GN=GRXS11 PE=2 SV=2
TraesCS6A02G239400	23.1933	10.4991	21.7847	10.1842	Monothiol glutaredoxin-S6 OS=Oryza sativa subsp. japonica OX=39947 GN=GRXS6 PE=2 SV=1
novel.7617	0.462419	0.476139	0.87772	1.29852	Monothiol glutaredoxin-S7, chloroplastic OS=Oryza sativa subsp. japonica OX=39947 GN=GRXS7 PE=2 SV=1
TraesCS5B02G152900	0.900711	0.824039	0.988894	0.994128	Monothiol glutaredoxin-S12, chloroplastic OS=Oryza sativa subsp. japonica OX=39947 GN=GRXS12 PE=2 SV=1
TraesCS3B02G147100	9.77087	5.58787	8.22797	6.66795	Monothiol glutaredoxin-S4, mitochondrial OS=Oryza sativa subsp. japonica OX=39947 GN=GRXS4 PE=2 SV=1
TraesCS6B02G285100	13.3487	12.3699	14.3116	12.4131	Monothiol glutaredoxin-S6 OS=Oryza sativa subsp. japonica OX=39947 GN=GRXS6 PE=2 SV=1
TraesCS3D02G128900	12.1418	9.54361	11.9583	9.63909	Monothiol glutaredoxin-S4, mitochondrial OS=Oryza sativa subsp. japonica OX=39947 GN=GRXS4 PE=2 SV=1
TraesCS5A02G154700	0.695987	0.838601	0.797611	0.739416	Monothiol glutaredoxin-S12, chloroplastic OS=Oryza sativa subsp. japonica OX=39947 GN=GRXS12 PE=2 SV=1
TraesCS5D02G159600	1.18059	1.23395	0.879453	0.855777	Monothiol glutaredoxin-S12, chloroplastic OS=Oryza sativa subsp. japonica OX=39947 GN=GRXS12 PE=2 SV=1
TraesCS6D02G221800	10.5275	9.25045	11.0232	10.9312	Monothiol glutaredoxin-S6 OS=Oryza sativa subsp. japonica OX=39947 GN=GRXS6 PE=2 SV=1
novel.10617	1.36478	1.53086	1.64977	1.8557	Monothiol glutaredoxin-S7, chloroplastic OS=Oryza sativa subsp. japonica OX=39947 GN=GRXS7 PE=2 SV=1
TraesCS3A02G127900	12.0658	9.14073	11.0599	9.81384	Monothiol glutaredoxin-S4, mitochondrial OS=Oryza sativa subsp. japonica OX=39947 GN=GRXS4 PE=2 SV=1
TraesCS5B02G100600	4.51541	6.39122	7.63834	4.30449	Glutaredoxin-C15 OS=Oryza sativa subsp. japonica OX=39947 GN=GRXC15 PE=3 SV=1
TraesCS3A02G246700	12.688	5.08953	3.49644	2.80981	Monothiol glutaredoxin-S5 OS=Oryza sativa subsp. japonica OX=39947 GN=GRXS5 PE=2 SV=1
TraesCS4A02G330200	4.68363	3.8254	4.70526	5.90773	Monothiol glutaredoxin-S7, chloroplastic OS=Oryza sativa subsp. japonica OX=39947 GN=GRXS7 PE=2 SV=1
novel.10615	1.27984	1.71599	2.21366	2.60288	Monothiol glutaredoxin-S7, chloroplastic OS=Oryza sativa subsp. japonica OX=39947 GN=GRXS7 PE=2 SV=1
TraesCS3B02G272600	9.15109	3.93767	3.53515	3.47767	Monothiol glutaredoxin-S5 OS=Oryza sativa subsp. japonica OX=39947 GN=GRXS5 PE=2 SV=1
TraesCS3D02G244800	11.4632	4.38332	3.15962	3.44147	Monothiol glutaredoxin-S5 OS=Oryza sativa subsp. japonica OX=39947 GN=GRXS5 PE=2 SV=1
TraesCS5D02G106800	3.12809	3.71617	4.46876	2.06207	Glutaredoxin-C15 OS=Oryza sativa subsp. japonica OX=39947 GN=GRXC15 PE=3 SV=1
TraesCS3A02G462500	6.03128	4.50922	7.51907	16.5285	Putative glutaredoxin-C2 OS=Oryza sativa subsp. japonica OX=39947 GN=GRXC2 PE=3 SV=2
TraesCS5A02G094500	0.832022	0.451522	0.626395	0.788643	Glutaredoxin-C15 OS=Oryza sativa subsp. japonica OX=39947 GN=GRXC15 PE=3 SV=1
TraesCS5A02G094800	3.41369	1.45237	1.0125	0.934603	Glutaredoxin-C15 OS=Oryza sativa subsp. japonica OX=39947 GN=GRXC15 PE=3 SV=1
TraesCS5B02G101000	1.15011	0.876011	0.270281	0.52635	Glutaredoxin-C15 OS=Oryza sativa subsp. japonica OX=39947 GN=GRXC15 PE=3 SV=1
TraesCS5B02G100700	0.263742	0.147496	0.167737	0	Putative glutaredoxin-C14 OS=Oryza sativa subsp. japonica OX=39947 GN=GRXC14 PE=3 SV=2
TraesCS1D02G405200	3.89196	3.51111	5.55972	4.17748	Monothiol glutaredoxin-S9 OS=Oryza sativa subsp. japonica OX=39947 GN=GRXS9 PE=3 SV=1
TraesCS4D02G147300	0.087363	0.0417197	0.129169	0.150951	Glutaredoxin-C10 OS=Oryza sativa subsp. japonica OX=39947 GN=GRXC10 PE=3 SV=1
TraesCS3D02G456300	5.01663	3.04123	1.57348	3.35853	Putative glutaredoxin-C2 OS=Oryza sativa subsp. japonica OX=39947 GN=GRXC2 PE=3 SV=2
TraesCS1A02G397200	1.4286	2.13738	2.65378	2.44767	Monothiol glutaredoxin-S9 OS=Oryza sativa subsp. japonica OX=39947 GN=GRXS9 PE=3 SV=1
novel.2668	99.0581	65.3297	119.388	90.3232	Probable phospholipid hydroperoxide glutathione peroxidase OS=Citrus sinensis OX=2711 GN=CSA PE=1 SV=1
TraesCS2B02G429100	66.7076	57.6303	97.9704	74.468	Probable phospholipid hydroperoxide glutathione peroxidase 6, mitochondrial OS=Arabidopsis thaliana OX=3702 GN=GPX6 PE=2 SV=2
TraesCS2D02G407700	65.0621	60.3867	89.4715	60.2161	Probable phospholipid hydroperoxide glutathione peroxidase 6, mitochondrial OS=Arabidopsis thaliana OX=3702 GN=GPX6 PE=2 SV=2
TraesCS6A02G246400	20.2904	15.7351	48.4474	34.4357	Probable phospholipid hydroperoxide glutathione peroxidase 6, mitochondrial OS=Arabidopsis thaliana OX=3702 GN=GPX6 PE=2 SV=2
TraesCS7A02G150500	0.128488	0.0894603	0.16162	0.0615115	Phospholipid hydroperoxide glutathione peroxidase 1, chloroplastic OS=Arabidopsis thaliana OX=3702 GN=GPX1 PE=2 SV=2
TraesCS7D02G152400	1.17802	1.09773	1.61159	0.605735	Phospholipid hydroperoxide glutathione peroxidase 1, chloroplastic OS=Arabidopsis thaliana OX=3702 GN=GPX1 PE=2 SV=2
TraesCS4A02G142000	44.2481	35.3337	36.6716	33.4163	Probable glutathione peroxidase 4 OS=Arabidopsis thaliana OX=3702 GN=GPX4 PE=2 SV=1
TraesCS4B02G152800	27.9512	25.4826	25.7758	23.3563	Probable glutathione peroxidase 4 OS=Arabidopsis thaliana OX=3702 GN=GPX4 PE=2 SV=1
TraesCS4D02G162000	26.7474	23.8615	23.6582	23.7495	Probable glutathione peroxidase 4 OS=Arabidopsis thaliana OX=3702 GN=GPX4 PE=2 SV=1
TraesCS6D02G228800	5.37802	4.3166	5.3762	6.23748	Probable phospholipid hydroperoxide glutathione peroxidase 6, mitochondrial OS=Arabidopsis thaliana OX=3702 GN=GPX6 PE=2 SV=2
TraesCS7B02G054400	0.354465	0.317605	0.489733	0.146268	Phospholipid hydroperoxide glutathione peroxidase 1, chloroplastic OS=Arabidopsis thaliana OX=3702 GN=GPX1 PE=2 SV=2
novel.618	3.09559	1.12488	3.62885	1.42344	Probable phospholipid hydroperoxide glutathione peroxidase 6, mitochondrial OS=Arabidopsis thaliana OX=3702 GN=GPX6 PE=2 SV=2
TraesCS6B02G278100	8.5801	6.94613	10.128	11.175	Probable phospholipid hydroperoxide glutathione peroxidase 6, mitochondrial OS=Arabidopsis thaliana OX=3702 GN=GPX6 PE=2 SV=2
TraesCS6D02G368800	23.2459	23.729	48.1013	48.7703	Glutathione reductase, cytosolic OS=Oryza sativa subsp. japonica OX=39947 GN=GRC2 PE=2 SV=2
TraesCS6A02G383800	12.4782	25.8131	20.3555	30.1471	Glutathione reductase, cytosolic OS=Oryza sativa subsp. japonica OX=39947 GN=GRC2 PE=2 SV=2
TraesCS4A02G025200	3.91438	4.0184	3.61035	2.86674	Glutathione reductase, chloroplastic OS=Arabidopsis thaliana OX=3702 GN=EMB2360 PE=2 SV=1
TraesCS4D02G277400	2.59751	2.54214	2.78307	2.47828	Glutathione reductase, chloroplastic (Fragment) OS=Nicotiana tabacum OX=4097 GN=GOR PE=1 SV=1
TraesCS4B02G278900	1.74735	1.6697	1.77883	2.15112	Glutathione reductase, chloroplastic OS=Arabidopsis thaliana OX=3702 GN=EMB2360 PE=2 SV=1
TraesCS6B02G423100	4.78099	7.85968	11.4728	12.3157	Glutathione reductase, cytosolic OS=Oryza sativa subsp. japonica OX=39947 GN=GRC2 PE=2 SV=2
TraesCS6D02G201200	11.5368	12.0149	8.76008	12.9072	Glutathione reductase, cytosolic OS=Oryza sativa subsp. japonica OX=39947 GN=GRC2 PE=2 SV=2
TraesCS6B02G423000	6.73464	4.58865	8.26408	7.32316	Glutathione reductase, cytosolic OS=Oryza sativa subsp. japonica OX=39947 GN=GRC2 PE=2 SV=2
TraesCS2D02G236300	5.37151	4.26966	4.92587	4.91385	Glutathione reductase, cytosolic OS=Oryza sativa subsp. japonica OX=39947 GN=GRC2 PE=2 SV=2

## Sheet: oxalate oxidases
gene_id	T207-control	S276-control	T207-Cd	S276-Cd	Swissprot Description
TraesCS4D02G032200	0.286866	0.966926	32.322	34.7046	Oxalate oxidase 2 OS=Hordeum vulgare OX=4513 PE=2 SV=1
TraesCS4D02G031600	0.271487	0.285395	16.9234	13.6084	Oxalate oxidase 2 OS=Hordeum vulgare OX=4513 PE=2 SV=1
TraesCS3B02G282500	0	0	0.0943392	0.121515	Oxalate oxidase 2 OS=Hordeum vulgare OX=4513 PE=2 SV=1
TraesCS4B02G033300	0.0500579	0.0423996	0.312943	1.75071	Oxalate oxidase GF-2.8 OS=Triticum aestivum OX=4565 PE=1 SV=1
TraesCS4A02G279200	1.04744	0.173746	10.7079	5.74527	Oxalate oxidase GF-2.8 OS=Triticum aestivum OX=4565 PE=1 SV=1
TraesCS3B02G282400	1.98487	1.04248	3.50514	1.9406	Oxalate oxidase 2 OS=Hordeum vulgare OX=4513 PE=2 SV=1
TraesCS3B02G282300	1.42687	0.636462	6.5573	3.49565	Oxalate oxidase 2 OS=Hordeum vulgare OX=4513 PE=2 SV=1
TraesCS4A02G279100	0.0252534	0.109235	8.85721	4.90939	Oxalate oxidase GF-2.8 OS=Triticum aestivum OX=4565 PE=1 SV=1
TraesCS4B02G033100	0.0500579	0.0216528	0.0899488	0.748802	Oxalate oxidase 2 OS=Hordeum vulgare OX=4513 PE=2 SV=1
TraesCS4D02G031800	0.135617	0.108406	2.65191	1.41454	Oxalate oxidase GF-2.8 OS=Triticum aestivum OX=4565 PE=1 SV=1
TraesCS4D02G031900	0.258335	0.197877	4.4285	4.2807	Oxalate oxidase GF-2.8 OS=Triticum aestivum OX=4565 PE=1 SV=1
TraesCS4D02G030700	0	0.0216528	3.72854	1.7488	Oxalate oxidase 2 OS=Hordeum vulgare OX=4513 PE=2 SV=1
TraesCS4D02G031700	0.214886	0.192105	1.84415	1.87258	Oxalate oxidase GF-2.8 OS=Triticum aestivum OX=4565 PE=1 SV=1
TraesCS4A02G279300	0.532248	0.022246	0.388443	0.304142	Oxalate oxidase GF-2.8 OS=Triticum aestivum OX=4565 PE=1 SV=1
TraesCS4A02G181900	0.250774	0.157191	0.59206	0.571583	Oxalate oxidase GF-2.8 OS=Triticum aestivum OX=4565 PE=1 SV=1
TraesCS4D02G032000	0	0.0207468	0.187979	0.457486	Oxalate oxidase GF-2.8 OS=Triticum aestivum OX=4565 PE=1 SV=1
TraesCS4D02G032100	0.0612121	0.184235	2.70837	2.84314	Oxalate oxidase 2 OS=Hordeum vulgare OX=4513 PE=2 SV=1
TraesCS4D02G030800	0.107613	0.0438297	1.01652	0.250346	Oxalate oxidase 2 OS=Hordeum vulgare OX=4513 PE=2 SV=1
TraesCS4B02G033500	0.076492	0.431311	0.289112	2.53439	Oxalate oxidase 2 OS=Hordeum vulgare OX=4513 PE=2 SV=1
TraesCS4A02G181800	0.0546495	0.0593559	2.44563	1.47582	Oxalate oxidase 2 OS=Hordeum vulgare OX=4513 PE=2 SV=1
TraesCS4A02G181600	0	0	2.19435	2.05968	Oxalate oxidase 2 OS=Hordeum vulgare OX=4513 PE=2 SV=1
TraesCS4A02G181700	0	0	0.32237	0.682051	Oxalate oxidase GF-2.8 OS=Triticum aestivum OX=4565 PE=1 SV=1
TraesCS4B02G033600	0	0	0.0444425	0.140957	Oxalate oxidase 2 OS=Hordeum vulgare OX=4513 PE=2 SV=1

## Sheet: Ferritin
gene_id	T207-control	S276-control	T207-Cd	S276-Cd	Swissprot Description
TraesCS4D02G131700	4.20028	4.08966	3.76977	3.55573	Ferritin-1, chloroplastic OS=Zea mays OX=4577 GN=FER1 PE=1 SV=2
TraesCS5B02G151000	1.90126	1.84892	3.08202	3.24061	Ferritin-1, chloroplastic OS=Zea mays OX=4577 GN=FER1 PE=1 SV=2
TraesCS4B02G137200	6.04827	4.67902	4.44526	5.23967	Ferritin-1, chloroplastic OS=Zea mays OX=4577 GN=FER1 PE=1 SV=2
TraesCS5D02G157600	2.41599	2.42271	3.10723	2.71723	Ferritin-1, chloroplastic OS=Zea mays OX=4577 GN=FER1 PE=1 SV=2
TraesCS5A02G152400	2.00612	1.63036	2.6986	2.59593	Ferritin-1, chloroplastic OS=Zea mays OX=4577 GN=FER1 PE=1 SV=2
